# Supplementary material for: Fabrication of Black Silicon Microneedle Arrays for High Drug Loading
Source: J Funct Biomater. 2023 Apr 26;14(5):245. doi: 10.3390/jfb14050245 (PMC10219322; doi:10.3390/jfb14050245)
Supplement: Supplementary file 1 [file jfb-14-00245-s001.zip]

Archive with 1 entries (1 files):
- jfb-2346103-supplementary.docx
